# Supplementary material for: Classifying software security requirements into confidentiality, integrity, and availability using machine learning approaches
Source: PeerJ Comput Sci. 2024 Nov 26;10:e2554. doi: 10.7717/peerj-cs.2554 (PMC11623117; doi:10.7717/peerj-cs.2554)
Supplement: Supplemental Information 2 [file peerj-cs-10-2554-s002.py]

#!/usr/bin/env python
# coding: utf-8

# In[1]:


import os
import shutil

import pandas as pd
import numpy as np

from sentence_transformers import SentenceTransformer
from sklearn.feature_extraction.text import TfidfVectorizer

from sklearn.model_selection import train_test_split

from sklearn.preprocessing import StandardScaler
from sklearn.pipeline import make_pipeline

from sklearn.svm import SVC
from sklearn.linear_model import LogisticRegression
from sklearn.tree import DecisionTreeClassifier
from sklearn.ensemble import RandomForestClassifier, GradientBoostingClassifier, VotingClassifier
from sklearn.naive_bayes import BernoulliNB
from sklearn.exceptions import NotFittedError


# In[2]:


# Define the name of the Excel file containing the datasets
file_name = 'data/allDataset.xlsx'

# Read the entire Excel file, storing each sheet in a dictionary
sheet_to_df_map = pd.read_excel(file_name, sheet_name=None)


# In[3]:


# Function to collapse columns of a dataframe into a single 'Requirements' column
def collaps_cols(df):
    # Fill any NaN values with empty strings
    df = df.fillna('')
    
    # Initialize a list to store collapsed column names (excluding 'Unname' columns)
    data = [', '.join([i for i in df.columns if 'Unname' not in i])]

    # Iterate over each row in the dataframe
    for row in df.values:
        # Convert each row to a string and join values with commas
        row = ', '.join(list(row))
        # Append the collapsed row to the data list
        data.append(row)
    
    # Convert the list to a dataframe with a single 'Requirements' column
    data = pd.DataFrame(data, columns=['Requirements'])
    return data


# #### need pre-processing sheets

# In[4]:


# Process the 'ePurse' sheet by collapsing its columns
ePurse_df = sheet_to_df_map['ePurse']
sheet_to_df_map['ePurse'] = collaps_cols(ePurse_df)

# Process the 'GPS' sheet by collapsing its columns
GPS_df = sheet_to_df_map['GPS']
sheet_to_df_map['GPS'] = collaps_cols(GPS_df)

# For the 'CPN' sheet, simply rename its columns to 'Requirements'
sheet_to_df_map['CPN'].columns = ["Requirements"]


# #### Annotated sheets

# In[5]:


# Rename the columns of the 'DOSSPRE' sheet
sheet_to_df_map['DOSSPRE'].columns = ["Project ID", "Requirements", "class"]

# Rename the columns of the 'Promise_exp' sheet
sheet_to_df_map['Promise_exp'].columns = ["Project ID", "Requirements", "class"]

# Extract the processed 'DOSSPRE' and 'Promise_exp' sheets into separate dataframes
DOSSPRE = sheet_to_df_map['DOSSPRE']
Promise_exp = sheet_to_df_map['Promise_exp']

# Concatenate the two dataframes along the rows (axis=0)
data_annot1 = pd.concat([DOSSPRE, Promise_exp], axis=0)

# Drop the 'Project ID' column from the concatenated dataframe as it's not needed
data_annot1 = data_annot1.drop(['Project ID'], axis=1)

# Display the final concatenated dataframe
print(data_annot1)


# #### used small dataset

# In[6]:


# Read the additional annotated dataset from the Excel file 'UsedDataset.xlsx'
data_annot2 = pd.read_excel("data/UsedDataset.xlsx")

# Rename the columns of this dataset to 'Requirements' and 'class'
data_annot2.columns = ["Requirements", "class"]

# Display the final annotated dataframe
print(data_annot2)


# In[7]:


# Concatenate the two annotated datasets (data_annot1 and data_annot2) along the rows (axis=0)
data_annot = pd.concat([data_annot1, data_annot2], axis=0)

# Display the final concatenated annotated dataframe
print(data_annot)


# In[8]:


data_annot.to_excel("data/Updated_new_annotated_1.xlsx")


# In[9]:


from sklearn.metrics import accuracy_score
from sklearn.metrics import precision_score
from sklearn.metrics import recall_score
from sklearn.metrics import f1_score

from sklearn.pipeline import make_pipeline
from sklearn.preprocessing import StandardScaler
from sklearn.neighbors import KNeighborsClassifier
from sklearn.svm import SVC


# In[10]:


class CustomVotingClassifier:
    def __init__(self, estimators):
        """
        Initialize the CustomVotingClassifier with a list of estimators.
        
        Parameters:
        estimators (list of tuples): A list of (name, estimator) tuples.
        """
        self.estimators = estimators

    def fit(self, X, y):
        """
        Fit all estimators on the training data.
        
        Parameters:
        X (DataFrame or array-like): Training data.
        y (Series or array-like): Target labels.
        """
        for name, clf in self.estimators:
            clf.fit(X, y)

    def predict_individual(self, X):
        """
        Predict using each individual estimator.
        
        Parameters:
        X (DataFrame or array-like): Data to predict on.
        
        Returns:
        DataFrame: A DataFrame where each column contains predictions from one estimator.
        """
        preds = {}
        for name, clf in self.estimators:
            preds[name] = clf.predict(X)
        preds = pd.DataFrame(preds)
        return preds

    def predict(self, X):
        """
        Predict the final class using majority voting.
        
        Parameters:
        X (DataFrame or array-like): Data to predict on.
        
        Returns:
        Series: A Series containing the final predictions.
        """
        # Get individual predictions from all estimators
        rr = self.predict_individual(X)
        res = []

        # Iterate over each row of predictions
        for row in rr.values:
            # Initialize a dictionary to count votes for each class
            row_ = {i: 0 for i in ["CON", "INT", "AVA", "Conflict"]}
            for i in row:
                row_[i] += 1

            # Determine the class with the maximum votes
            max_count = max(row_.values())
            
            # Check if there is a tie for the maximum votes
            if list(row_.values()).count(max_count) > 1:
                res.append("Conflict")
            else:
                res.append(max(row_, key=row_.get))

        # Convert the result list to a DataFrame and return the 'max_col' column
        df = pd.DataFrame(res, columns=['max_col'])
        return df['max_col']


# In[11]:


def compute_scores(y_test, preds):
    """
    Compute evaluation metrics for multiple sets of predictions.

    Parameters:
    y_test (Series or array-like): True labels.
    preds (dict): Dictionary where keys are model names and values are predicted labels.

    Returns:
    dict: Dictionary containing accuracy, precision, recall, and F1 score for each set of predictions.
    """
    res = {}
    
    # Iterate over each set of predictions in the preds dictionary
    for name, prediction in preds.items():
        # Compute accuracy
        acc = accuracy_score(y_test, prediction)
        
        # Compute precision (macro-average)
        p = precision_score(y_test, prediction, average='macro')
        
        # Compute recall (macro-average)
        r = recall_score(y_test, prediction, average='macro')
        
        # Compute F1 score (macro-average)
        f1 = f1_score(y_test, prediction, average='macro')
        
        # Store the computed scores in the result dictionary
        res[name] = {"Accuracy": acc, "Precision": p, "Recall": r, "F1": f1}
    
    return res


# In[12]:


def applyMlmodels(X_train, y_train, X_test, X_test_, y_test):
    # Define individual classifiers
    clf1 = make_pipeline(StandardScaler(), SVC(gamma='auto', probability=True))
    clf2 = KNeighborsClassifier(n_neighbors=3)
    clf3 = RandomForestClassifier(random_state=42)
    clf4 = GradientBoostingClassifier(random_state=42)
    clf5 = BernoulliNB()
    
    # Define the custom voting classifier
    eclf = CustomVotingClassifier(estimators=[('svm', clf1),
                                              ('knn', clf2),
                                              ('rf', clf3),
                                              ('gb', clf4),
                                              ('bnb', clf5)])
    
    # Fit all classifiers on the training data
    clf1.fit(X_train, y_train)
    clf2.fit(X_train, y_train)
    clf3.fit(X_train, y_train)
    clf4.fit(X_train, y_train)
    clf5.fit(X_train, y_train)
    eclf.fit(X_train, y_train)
    
    # Make predictions using each individual classifier
    SVM = clf1.predict(X_test)
    knn = clf2.predict(X_test)
    RF = clf3.predict(X_test)
    GB = clf4.predict(X_test)
    BNB = clf5.predict(X_test)
    
    # Make predictions using the ensemble classifier
    ensmble_pred = eclf.predict(X_test)
    
    # Collect all predictions into a dictionary
    preds = {'SVM' : SVM, 'knn': knn, 'RF': RF, 'GB': GB, 'BNB': BNB, "ensemble": ensmble_pred}
    
    # Compute evaluation metrics for all predictions
    results = compute_scores(y_test, preds)
    results = pd.DataFrame(results).T
    
    # Get individual classifier predictions
    individual_preds = eclf.predict_individual(X_test)
    
    # Combine predictions into a DataFrame
    predictions = pd.DataFrame(X_test_, columns=['Requirements'])
    predictions['True Label'] = y_test
    for clf_name, preds in individual_preds.items():
        predictions[f'Predictions of {clf_name}'] = preds
    predictions['VotingClassifier Predictions'] = ensmble_pred
    
    return results, predictions, eclf


# ### Feature Extraction with TF-IDF

# In[13]:


# Extract features (X) and target labels (y) from the annotated data
y = data_annot['class'].values
X = data_annot['Requirements'].values

# Initialize a TF-IDF vectorizer
vectorizer = TfidfVectorizer()

# Fit the vectorizer on the entire dataset to learn vocabulary and IDF values
vectorizer.fit(X)


# Split the dataset into training and testing sets (70% train, 30% test)
X_train_, X_test_, y_train, y_test = train_test_split(X, y, test_size=0.3, random_state=42)

# Transform the text data into TF-IDF feature matrices
X_train = vectorizer.transform(X_train_)
X_test = vectorizer.transform(X_test_)

# Convert the sparse TF-IDF matrices into dense numpy arrays
X_train = np.asarray(X_train.todense())
X_test = np.asarray(X_test.todense())


# Apply machine learning models using the TF-IDF transformed data
results_tf_idf, _, eclf = applyMlmodels(X_train, y_train, X_test, X_test_, y_test)

# Display the evaluation results
print(results_tf_idf)


# ### Feature Extraction with Sentence Transformer

# In[14]:


# Extract features (X) and target labels (y) from the annotated data
y = data_annot['class'].values
X = data_annot['Requirements'].values

# Load the pre-trained Sentence Transformer model
model = SentenceTransformer("all-MiniLM-L6-v2")

# Split the dataset into training and testing sets (70% train, 30% test)
X_train_, X_test_, y_train, y_test = train_test_split(X, y, test_size=0.3, random_state=42)

# Encode the training and testing text data into fixed-size dense vectors using the Sentence Transformer model
X_train = model.encode(X_train_, batch_size=256)
X_test = model.encode(X_test_, batch_size=256)


# Apply machine learning models using the Sentence Transformer extracted features
results_sent_transf, _, eclf_sent_trans = applyMlmodels(X_train, y_train, X_test, X_test_, y_test)

# Display the evaluation results
print(results_sent_transf)


# #### un-annotated sheets

# In[15]:


# Extract the unannotated sheets from the sheet_to_df_map dictionary
ePurse = sheet_to_df_map['ePurse']
GPS = sheet_to_df_map['GPS']
CPN = sheet_to_df_map['CPN']

# Print the shapes of the unannotated sheets
print(ePurse.shape, GPS.shape, CPN.shape)

# Concatenate the unannotated sheets along the rows to create a single dataframe
data_un_annot = pd.concat([ePurse, GPS, CPN], axis=0)

# Display the concatenated dataframe containing the unannotated data
print(data_un_annot)


# In[16]:


# Encode the entire annotated data using the Sentence Transformer model
X_encoded = model.encode(X, batch_size=256, device='cuda')

# Fit the ensemble model (eclf_sent_trans) with the encoded features and target labels
eclf_sent_trans.fit(X_encoded, y)


# In[17]:


# Extract the unannotated text data
X_raw = data_un_annot['Requirements'].values

# Encode the unannotated text data using the Sentence Transformer model
X_new_encoded = model.encode(X_raw, batch_size=256)


# In[18]:


# Make predictions on the unannotated data using the trained ensemble model
pred = eclf_sent_trans.predict(X_new_encoded)


# In[19]:


# Make individual predictions on the unannotated data using the trained ensemble model
pred_indv = eclf_sent_trans.predict_individual(X_new_encoded)

# Convert individual predictions into a DataFrame
pred_indv = pd.DataFrame(pred_indv)

# Assign individual classifier predictions to separate columns in the unannotated data DataFrame
data_un_annot['svm'] = pred_indv['svm']
data_un_annot['knn'] = pred_indv['knn']
data_un_annot['rf'] = pred_indv['rf']
data_un_annot['gb'] = pred_indv['gb']
data_un_annot['bnb'] = pred_indv['bnb']

# Assign ensemble predictions to a new column named 'class' in the unannotated data DataFrame
data_un_annot['class'] = pred

# Display the modified unannotated data DataFrame
print(data_un_annot)


# In[20]:


data_un_annot.to_excel('data/new_annotated.xlsx', index=False)
