# Supplementary material for: Classifying software security requirements into confidentiality, integrity, and availability using machine learning approaches
Source: PeerJ Comput Sci. 2024 Nov 26;10:e2554. doi: 10.7717/peerj-cs.2554 (PMC11623117; doi:10.7717/peerj-cs.2554)
Supplement: Supplemental Information 3 [file peerj-cs-10-2554-s003.py]

#!/usr/bin/env python
# coding: utf-8

# In[1]:


import os
import shutil

import pandas as pd
import numpy as np

from sentence_transformers import SentenceTransformer
from sklearn.feature_extraction.text import TfidfVectorizer

from sklearn.model_selection import train_test_split

from sklearn.preprocessing import StandardScaler
from sklearn.pipeline import make_pipeline

from sklearn.svm import SVC
from sklearn.linear_model import LogisticRegression
from sklearn.tree import DecisionTreeClassifier
from sklearn.ensemble import RandomForestClassifier, GradientBoostingClassifier, VotingClassifier
from sklearn.naive_bayes import BernoulliNB
from sklearn.exceptions import NotFittedError


from sklearn.model_selection import cross_val_score, cross_validate
from sklearn.metrics import make_scorer, accuracy_score, precision_score, recall_score, f1_score

from sklearn.base import BaseEstimator, ClassifierMixin


# In[2]:


from sklearn.metrics import accuracy_score
from sklearn.metrics import precision_score
from sklearn.metrics import recall_score
from sklearn.metrics import f1_score
from sklearn.metrics import confusion_matrix

from sklearn.metrics import confusion_matrix, ConfusionMatrixDisplay
from matplotlib import pyplot as plt


# In[3]:


from sklearn.pipeline import make_pipeline
from sklearn.preprocessing import StandardScaler
from sklearn.svm import SVC

from sklearn.neighbors import KNeighborsClassifier


# In[4]:


# class CustomVotingClassifier:
#     def __init__(self, estimators):
#         """
#         Initialize the CustomVotingClassifier with a list of estimators.
        
#         Parameters:
#         estimators (list of tuples): A list of (name, estimator) tuples.
#         """
#         self.estimators = estimators

#     def fit(self, X, y):
#         """
#         Fit all estimators on the training data.
        
#         Parameters:
#         X (DataFrame or array-like): Training data.
#         y (Series or array-like): Target labels.
#         """
#         for name, clf in self.estimators:
#             clf.fit(X, y)

#     def predict_individual(self, X):
#         """
#         Predict using each individual estimator.
        
#         Parameters:
#         X (DataFrame or array-like): Data to predict on.
        
#         Returns:
#         DataFrame: A DataFrame where each column contains predictions from one estimator.
#         """
#         preds = {}
#         for name, clf in self.estimators:
#             preds[name] = clf.predict(X)
#         preds = pd.DataFrame(preds)
#         return preds

#     def predict(self, X):
#         """
#         Predict the final class using majority voting.
        
#         Parameters:
#         X (DataFrame or array-like): Data to predict on.
        
#         Returns:
#         Series: A Series containing the final predictions.
#         """
#         # Get individual predictions from all estimators
#         rr = self.predict_individual(X)
#         res = []

#         # Iterate over each row of predictions
#         for row in rr.values:
#             # Initialize a dictionary to count votes for each class
#             row_ = {i: 0 for i in ["CON", "INT", "AVA"]}
#             for i in row:
#                 row_[i] += 1

#             # Determine the class with the maximum votes
#             max_count = max(row_.values())
            
#             # Check if there is a tie for the maximum votes
#             if list(row_.values()).count(max_count) > 1:
#                 res.append("CON")
#                 #res.append("Conflict")
#             else:
#                 res.append(max(row_, key=row_.get))

#         # Convert the result list to a DataFrame and return the 'max_col' column
#         df = pd.DataFrame(res, columns=['max_col'])
#         return df['max_col']


class CustomVotingClassifier(BaseEstimator, ClassifierMixin):
    def __init__(self, estimators):
        """
        Initialize the CustomVotingClassifier with a list of estimators.
        
        Parameters:
        estimators (list of tuples): A list of (name, estimator) tuples.
        """
        self.estimators = estimators

    def fit(self, X, y):
        """
        Fit all estimators on the training data.
        
        Parameters:
        X (DataFrame or array-like): Training data.
        y (Series or array-like): Target labels.
        """
        for _, clf in self.estimators:
            clf.fit(X, y)
        self.classes_ = np.unique(y)  # Set the classes_ attribute
        return self

    def predict_individual(self, X):
        """
        Predict using each individual estimator.
        
        Parameters:
        X (DataFrame or array-like): Data to predict on.
        
        Returns:
        DataFrame: A DataFrame where each column contains predictions from one estimator.
        """
        preds = {}
        for name, clf in self.estimators:
            preds[name] = clf.predict(X)
        preds = pd.DataFrame(preds)
        return preds

    def predict(self, X):
        """
        Predict the final class using majority voting.
        
        Parameters:
        X (DataFrame or array-like): Data to predict on.
        
        Returns:
        Series: A Series containing the final predictions.
        """
        preds = self.predict_individual(X)
        return preds.mode(axis=1)[0]

    def get_params(self, deep=True):
        """
        Get parameters for this estimator.
        
        Parameters:
        deep (bool): If True, will return the parameters for this estimator and contained subobjects.
        
        Returns:
        params (dict): Parameter names mapped to their values.
        """
        return {'estimators': self.estimators}

    def set_params(self, **params):
        """
        Set the parameters of this estimator.
        
        Parameters:
        params (dict): Estimator parameters.
        
        Returns:
        self
        """
        self.estimators = params.get('estimators', self.estimators)
        return self


# In[5]:


def compute_scores(y_test, preds):
    """
    Compute evaluation metrics for multiple sets of predictions.

    Parameters:
    y_test (Series or array-like): True labels.
    preds (dict): Dictionary, where keys are model names and values, are predicted labels.

    Returns:
    dict: Dictionary containing accuracy, precision, recall, and F1 score for each set of predictions.
    """
    res = {}
    confusion_mat = {}
    
    # Iterate over each set of predictions in the preds dictionary
    for name, prediction in preds.items():
        # Compute accuracy
        acc = accuracy_score(y_test, prediction)
        
        # Compute precision (macro-average)
        p = precision_score(y_test, prediction, average='macro')
        
        # Compute recall (macro-average)
        r = recall_score(y_test, prediction, average='macro')
        
        # Compute F1 score (macro-average)
        f1 = f1_score(y_test, prediction, average='macro')

        cm = confusion_matrix(y_test, prediction)
        
        # Store the computed scores in the result dictionary
        res[name] = {"Accuracy": acc, "Precision": p, "Recall": r, "F1": f1}
        confusion_mat[name] = cm
    
    return res, confusion_mat


# In[6]:


def applyMlmodels(X_train, y_train, X_test, X_test_, y_test):
    # Define individual classifiers
    clf1 = make_pipeline(StandardScaler(), SVC(gamma='auto', probability=True))
    clf2 = KNeighborsClassifier(n_neighbors=3)
    clf3 = RandomForestClassifier(random_state=42)
    clf4 = GradientBoostingClassifier(random_state=42)
    clf5 = BernoulliNB()
    
    # Define the custom voting classifier
    eclf = CustomVotingClassifier(estimators=[('svm', clf1),
                                              ('knn', clf2),
                                              ('rf', clf3),
                                              ('gb', clf4),
                                              ('bnb', clf5)])
    
    # Fit all classifiers on the training data
    clf1.fit(X_train, y_train)
    clf2.fit(X_train, y_train)
    clf3.fit(X_train, y_train)
    clf4.fit(X_train, y_train)
    clf5.fit(X_train, y_train)
    eclf.fit(X_train, y_train)
    
    # Make predictions using each individual classifier
    SVM = clf1.predict(X_test)
    knn = clf2.predict(X_test)
    RF = clf3.predict(X_test)
    GB = clf4.predict(X_test)
    BNB = clf5.predict(X_test)
    
    # Make predictions using the ensemble classifier
    ensmble_pred = eclf.predict(X_test)
    
    # Collect all predictions into a dictionary
    preds = {'SVM' : SVM, 'knn': knn, 'RF': RF, 'GB': GB, 'BNB': BNB, "ensemble": ensmble_pred}
    
    # Compute evaluation metrics for all predictions
    results, confusion_matrix = compute_scores(y_test, preds)
    results = pd.DataFrame(results).T
    
    # Get individual classifier predictions
    individual_preds = eclf.predict_individual(X_test)
    
    # Combine predictions into a DataFrame
    predictions = pd.DataFrame(X_test_, columns=['Requirements'])
    predictions['True Label'] = y_test
    for clf_name, preds in individual_preds.items():
        predictions[f'Predictions of {clf_name}'] = preds
    predictions['VotingClassifier Predictions'] = ensmble_pred
    
    return results, predictions, eclf, confusion_matrix


def applyMlmodels_cv(X, y, k=10):
    # Define individual classifiers
    clf1 = make_pipeline(StandardScaler(), SVC(gamma='auto', probability=True))
    clf2 = KNeighborsClassifier(n_neighbors=3)
    clf3 = RandomForestClassifier(random_state=42)
    clf4 = GradientBoostingClassifier(random_state=42)
    clf5 = BernoulliNB()
    
    # Define the custom voting classifier
    eclf = CustomVotingClassifier(estimators=[('svm', clf1),
                                              ('knn', clf2),
                                              ('rf', clf3),
                                              ('gb', clf4),
                                              ('bnb', clf5)])
    
    # List of classifiers for iteration
    classifiers = [('SVM', clf1), ('KNN', clf2), ('RF', clf3), ('GB', clf4), ('BNB', clf5), ('Ensemble', eclf)]
    
    # Dictionary to store results
    results = {'Classifier': [], 'Mean Accuracy': [], 'Mean Precision': [], 'Mean Recall': [], 'Mean F1': []}
    
    # Define scoring metrics
    scoring = {
        'accuracy': make_scorer(accuracy_score),
        'precision': make_scorer(precision_score, average='macro'),
        'recall': make_scorer(recall_score, average='macro'),
        'f1': make_scorer(f1_score, average='macro')
    }
    
    # Apply cross-validation and store results
    for name, clf in classifiers:
        cv_results = cross_validate(clf, X, y, cv=k, scoring=scoring)
        results['Classifier'].append(name)
        results['Mean Accuracy'].append(np.mean(cv_results['test_accuracy']))
        results['Mean Precision'].append(np.mean(cv_results['test_precision']))
        results['Mean Recall'].append(np.mean(cv_results['test_recall']))
        results['Mean F1'].append(np.mean(cv_results['test_f1']))
    
    results_df = pd.DataFrame(results)
    return results_df


# In[7]:


data_path1 = "data/Updated_new_annotated_1.xlsx"
data_path2 = "data/Updated_new_annotated_2.xlsx"


data1 = pd.read_excel(data_path1)
data2 = pd.read_excel(data_path2)

# Concatenate the two annotated datasets (data_annot1 and data_annot2) along the rows (axis=0)
data = pd.concat([data1, data2], axis=0)


# In[8]:


# !pip install nltk
# import nltk
# nltk.download('punkt')
# nltk.download('wordnet')
# nltk.download('stopwords')


# In[9]:


# !pip install spacy
# !python -m spacy download en_core_web_sm


# In[10]:


import pandas as pd
import nltk
from nltk.tokenize import word_tokenize
from nltk.corpus import stopwords
from nltk.stem import PorterStemmer, WordNetLemmatizer

import spacy

# Download necessary NLTK resources
nltk.download('punkt')
nltk.download('stopwords')
nltk.download('wordnet')

# Load the spaCy model
nlp = spacy.load('en_core_web_sm')

def preprocess_text(df, column, method='nltk'):
    """
    Preprocess a text column in a DataFrame using either NLTK or spaCy.

    Args:
    - df: pd.DataFrame, the input DataFrame
    - column: str, the column name to preprocess
    - method: str, either 'nltk' or 'spacy' to specify the preprocessing library

    Returns:
    - pd.Series, the preprocessed text column
    """
    if method not in ['nltk', 'spacy']:
        raise ValueError("Method should be either 'nltk' or 'spacy'")

    def preprocess_nltk(text):
        # Tokenize the text
        tokens = word_tokenize(text)
        # Remove stop words
        stop_words = set(stopwords.words('english'))
        filtered_tokens = [word for word in tokens if word.lower() not in stop_words]
        # Apply stemming
        stemmer = PorterStemmer()
        stemmed_tokens = [stemmer.stem(word) for word in filtered_tokens]
        # Apply lemmatization
        lemmatizer = WordNetLemmatizer()
        lemmatized_tokens = [lemmatizer.lemmatize(word) for word in stemmed_tokens]
        # Combine tokens back to plain English
        return ' '.join(lemmatized_tokens)

    def preprocess_spacy(text):
        # Process the text
        doc = nlp(text)
        # Remove stop words
        filtered_tokens = [token for token in doc if not token.is_stop]
        # Apply lemmatization (also acting as stemming)
        lemmatized_tokens = [token.lemma_ for token in filtered_tokens]
        # Combine tokens back to plain English
        return ' '.join(lemmatized_tokens)

    if method == 'nltk':
        return df[column].apply(preprocess_nltk)
    else:
        return df[column].apply(preprocess_spacy)

# # Example usage:
# df = pd.DataFrame({'text': ["This is a sample sentence.", "Another example sentence."]})
# df['processed_text'] = preprocess_text(df, 'text', method='nltk')
# df['processed_text_spacy'] = preprocess_text(df, 'text', method='spacy')
# print(df)


# In[11]:


# X = preprocess_text(data, 'Requirements', method='nltk')
# X = preprocess_text(data, 'Requirements', method='spacy')


# ### Feature Extraction with TF-IDF

# In[12]:


# Extract features (X) and target labels (y) from the annotated data
y = data['class'].values
X = data['Requirements'].values

# Initialize a TF-IDF vectorizer
vectorizer = TfidfVectorizer()

# Fit the vectorizer on the entire dataset to learn vocabulary and IDF values
vectorizer.fit(X)


# Split the dataset into training and testing sets (70% train, 30% test)
X_train_, X_test_, y_train, y_test = train_test_split(X, y, test_size=0.3, random_state=42)

# Transform the text data into TF-IDF feature matrices
X_train = vectorizer.transform(X_train_)
X_test = vectorizer.transform(X_test_)

# Convert the sparse TF-IDF matrices into dense numpy arrays
X_train = np.asarray(X_train.todense())
X_test = np.asarray(X_test.todense())

# Apply machine learning models using the TF-IDF transformed data
results_tf_idf, _, eclf, confusion_mat = applyMlmodels(X_train, y_train, X_test, X_test_, y_test)

# Display the evaluation results
print(results_tf_idf)


# In[13]:


for name, cm in confusion_mat.items():
    disp = ConfusionMatrixDisplay(confusion_matrix=cm, display_labels= ["CON", "INT", "AVA"]) ## display_labels=[]
    disp.plot()
    plt.title("Confusion Matrix: "+ name)
    plt.savefig("plots/tfidf/"+name+".jpg")
    plt.show()


# ### Cross Validation TF-IDF : folds =  10

# In[14]:


X_ = vectorizer.transform(X)
X_ = np.array(X_.todense())

results_tf_idf = applyMlmodels_cv(X_, y, k=10)
print(results_tf_idf)


# ### Apply preprocessing [Stemming, lemmatization, stop words removal]

# In[15]:


# Extract features (X) and target labels (y) from the annotated data
y = data['class'].values
X = preprocess_text(data, 'Requirements', method='spacy')
X = X.values
# X = data['Requirements'].values

# Initialize a TF-IDF vectorizer
vectorizer = TfidfVectorizer()

# Fit the vectorizer on the entire dataset to learn vocabulary and IDF values
vectorizer.fit(X)

# Split the dataset into training and testing sets (70% train, 30% test)
X_train_, X_test_, y_train, y_test = train_test_split(X, y, test_size=0.3, random_state=42)

# Transform the text data into TF-IDF feature matrices
X_train = vectorizer.transform(X_train_)
X_test = vectorizer.transform(X_test_)

# Convert the sparse TF-IDF matrices into dense numpy arrays
X_train = np.asarray(X_train.todense())
X_test = np.asarray(X_test.todense())

# Apply machine learning models using the TF-IDF transformed data
results_tf_idf, _, eclf, confusion_mat = applyMlmodels(X_train, y_train, X_test, X_test_, y_test)

# Display the evaluation results
print(results_tf_idf)


# In[16]:


for name, cm in confusion_mat.items():
    disp = ConfusionMatrixDisplay(confusion_matrix=cm, display_labels= ["CON", "INT", "AVA"])
    disp.plot()
    plt.title("Confusion Matrix: "+ name)
    plt.savefig("plots/tfidf_preprocessing/"+name+".jpg")
    plt.show()


# ### Cross Validation TF-IDF stemming lematization : folds =  10

# In[17]:


X_ = vectorizer.transform(X)
X_ = np.asarray(X_.todense())

results_tf_idf = applyMlmodels_cv(X_, y, k=10)
print(results_tf_idf)


# ### Feature Extraction with Sentence Transformer

# In[18]:


# Extract features (X) and target labels (y) from the annotated data
y = data['class'].values
X = data['Requirements'].values

# Load the pre-trained Sentence Transformer model
emb_model = SentenceTransformer("all-MiniLM-L6-v2")

# Split the dataset into training and testing sets (70% train, 30% test)
X_train_, X_test_, y_train, y_test = train_test_split(X, y, test_size=0.3, random_state=42)

# Encode the training and testing text data into fixed-size dense vectors using the Sentence Transformer model
X_train = emb_model.encode(X_train_, batch_size=256)
X_test = emb_model.encode(X_test_, batch_size=256)


# Apply machine learning models using the Sentence Transformer extracted features
results_sent_transf, _, eclf, confusion_mat = applyMlmodels(X_train, y_train, X_test, X_test_, y_test)

# Display the evaluation results
print(results_sent_transf)


# In[19]:


for name, cm in confusion_mat.items():
    disp = ConfusionMatrixDisplay(confusion_matrix=cm, display_labels= ["CON", "INT", "AVA"]) ## display_labels=[]
    disp.plot()
    plt.title("Confusion Matrix: "+ name)
    plt.savefig("plots/sentence_transformer/"+name+".jpg")
    plt.show()


# ### Cross validation with sentence transformer : folds =  10

# In[20]:


X_ = emb_model.encode(X, batch_size=256)
X_ = np.asarray(X_)

results_tf_idf = applyMlmodels_cv(X_, y, k=10)
print(results_tf_idf)


# ### LLM integration

# In[21]:


from langchain.llms import LlamaCpp
import pandas as pd
# from langchain_community.llms import LlamaCpp
from langchain.prompts import PromptTemplate
from langchain.chains import LLMChain
from langchain.callbacks.manager import CallbackManager
from langchain.callbacks.streaming_stdout import StreamingStdOutCallbackHandler


# In[22]:


# Initialize the LlamaCpp model
llm = LlamaCpp(
    model_path="../model/ggml-model-q4_0.gguf",  # Path to the pre-trained model file
    temperature=0.5,  # Sampling temperature
    max_tokens=500,  # Maximum number of tokens to generate
    top_p=1,  # Top-p sampling parameter
    n_ctx=4000,  # Context size
    n_gpu_layers=28,  # Number of layers in the GPU
    n_threads=6,  # Number of threads to use
    n_batch=521,  # Batch size
    verbose=True  # Whether to print verbose output
)


# In[23]:


# Mapper dictionary to map predicted labels to their corresponding categories
mapper = {"int": "Integrity", "con": "Confidetiality", "ava": "Availabity"}

# Function to detect the label of a given text using the embedding model and machine learning model
def detector(text, emb_model, ml_model):
    # Encode the text using the embedding model
    text_encoded = emb_model.encode([text])
    # Predict the label using the machine learning model
    lbl = ml_model.predict(text_encoded)
    # Map the predicted label to its corresponding category
    return mapper[lbl[0].lower()]

# Function to explain a given query based on the label using LLM
def explain_Requirements(query, label):
    # Construct a prompt for LLM based on the query and label
    prompt = f""">>System: As a software requirements analyst and expert your task is to analyze and explain the given query in the input, provide your explanation on the given Label.
    
    >> Input: {query}
    
    >> Label: {label}
    
    >> Output:"""
    # Generate an explanation using LLM
    answer = llm(prompt=prompt)
    return answer

# Function to perform analysis on a given text
def performAnalysis(text):
    # Detect the label of the text
    label = detector(text, emb_model, eclf)
    # Explain the requirements based on the detected label using LLM
    results = explain_Requirements(text, label)
    return results


# In[24]:


detector("hello there", emb_model, eclf)


# In[25]:


ans = performAnalysis('hello there how are you doing?')
print(ans)


# In[26]:


# !pip install gradio
import gradio as gr
print('http://119.159.146.175:7777/')

demo = gr.Interface(fn=performAnalysis, inputs="textbox", outputs="textbox")
## share=True,
demo.launch(server_name="0.0.0.0", server_port=7777)  # Share your demo with just 1 extra parameter 🚀
print('http://119.159.146.175:7777/')


# In[ ]:


# In[ ]:
